# Supplementary material for: A titin truncating variant linked to atrial fibrillation increases atrial profibrotic signalling and cholinergic sensitivity
Source: Cardiovasc Res. 2026 May 27;122(9):1206–23. doi: 10.1093/cvr/cvag112 (PMC13307571; doi:10.1093/cvr/cvag112)
Supplement: cvag112_Supplementary_Data [file cvag112_supplementary_data.zip]

Archive with 17 entries (17 files):
- Figure S1.jpg
- Figure S10.jpg
- Figure S11.jpg
- Figure S12.jpg
- Figure S13.jpg
- Figure S14.jpg
- Figure S16.jpg
- Figure S2.jpg
- Figure S3.jpg
- Figure S4.jpg
- Figure S5.jpg
- Figure S6.jpg
- Figure S7.jpg
- Figure S8.jpg
- Figure S9.jpg
- Supplementary Tables and Figures CVR-2024-2019 26FEB2026.docx
- Updated Figure S15.jpg
